# Supplementary material for: Variations in the Availability of Pollen Resources Affect Honey Bee Health
Source: PLoS One. 2016 Sep 15;11(9):e0162818. doi: 10.1371/journal.pone.0162818 (PMC5025243; doi:10.1371/journal.pone.0162818)
Supplement: S2 Table — (XLSX) [file pone.0162818.s002.xlsx]

## Sheet: Feuil1
Pollen sample	Pollen type	Volume (%)
Early may	Rosaceae	0.791874
	Platanus	0.0623341
	Brassicaceae (other)	0.0481175
	Brassica napus	0.0377285
	Acer	0.0349946
	Quercus	0.0199705
	Aesculus hippocastanum	0.00253745
	Vicia	0.00217039
	Solanum	0.000273395
Late may	Papaver	0.292054
	Cornus sanguinea	0.223046
	Vicia	0.155451
	Rosaceae	0.14707
	Sinapis arvensis	0.129207
	Fabaceae	0.0237556
	Sambucus	0.0158521
	Onobrychis viciifolia	0.0135636
Early june	Papaver	0.574792
	Cornus sanguinea	0.202313
	Rosaceae	0.070511
	Onobrychis viciifolia	0.0641955
	Vicia sativa	0.0216925
	Vitis vinifera	0.0210436
	Lonicera nitida	0.0208475
	Sambucus	0.00893405
	Ligustrum vulgare	0.00463277
	Plantago lanceolata	0.00434269
	Rumex acetosa	0.00300623
	Undetermined	0.00231638
	Cirsium	0.00137293
Late july	Zea mays	0.697969
	Sorghum	0.212456
	Helianthus annuus	0.037973
	Daucus carota	0.0372414
	Cichorium	0.00499684
	Rosaceae	0.0032553
	Hypericum	0.00282296
	Reseda lutea	0.00138406
	Linaria	0.000708637
	Plantago lanceolata	0.000579195
	Clematis	0.000461353
	Cirsium	0.000152592
Late august	Cichorium	0.411959
	Hypericum	0.0870566
	Daucus carota	0.0855265
	Polygonum persicaria	0.0588417
	Helianthus annuus	0.0576791
	Polygonum aviculare	0.0521585
	Sinapis arvensis	0.0502753
	Plantago lanceolata	0.0422289
	Caryophyllaceae	0.0247888
	Elaeagnus	0.0243268
	Reseda lutea	0.0223446
	Medicago	0.0216507
	Eupatorium cannabinum	0.0191875
	Trifolium pratense	0.0106892
	Chenopodiacea-Amaranthaceae	0.00938533
	Cirsium	0.00750968
	Sorghum	0.010947
	Linaria	0.00344443
Late september	Hedera helix	0.749816
	Sinapis arvensis	0.190637
	Brassicaceae	0.0195924
	Reseda lutea	0.017935
	Medicago	0.0160434
	Cichorium	0.00360679
	Verbena officinalis	0.00201318
	Mercurialis annua	0.000356226
